# Supplementary material for: Identifying Effects of Urinary Metals on Type 2 Diabetes in U.S. Adults: Cross-Sectional Analysis of National Health and Nutrition Examination Survey 2011–2016
Source: Nutrients. 2022 Apr 8;14(8):1552. doi: 10.3390/nu14081552 (PMC9031490; doi:10.3390/nu14081552)
Supplement: Supplementary file 1 [file nutrients-14-01552-s001.zip]

Archive with 1 entries (1 files):
- nutrients-1591269-supplementary.pdf
